# Supplementary material for: Cooperative Interaction of Hyaluronic Acid with Epigallocatechin-3-O-gallate and Xanthohumol in Targeting the NF-κB Signaling Pathway in a Cellular Model of Rheumatoid Arthritis
Source: Antioxidants (Basel). 2025 Jun 11;14(6):713. doi: 10.3390/antiox14060713 (PMC12189393; doi:10.3390/antiox14060713)
Supplement: Supplementary file 1 [file antioxidants-14-00713-s001.zip]

Archive with 1 entries (1 files):
- antioxidants-3624732-supplementary.pdf
